# Supplementary material for: Identification of potential protein biomarkers for early detection of pregnancy in cow urine using 2D DIGE and label free quantitation
Source: Clin Proteomics. 2016 Jul 15;13:15. doi: 10.1186/s12014-016-9116-y (PMC4946208; doi:10.1186/s12014-016-9116-y)
Supplement: Supplementary file 2 — 10.1186/s12014-016-9116-y List of identified proteins revealed by Max Quant Softawre. [file 12014_2016_9116_MOESM2_ESM.xlsx]

## Sheet: Sheet1
Gene Name	Protein IDs	Fasta headers	Peptides	Mol. weight [kDa]	Sequence length	Score	Intensity	Intensity 0 Day	Intensity 16 Days	Intensity 22 Days	Intensity 35 Days	16 Vs 0 Day	22 Vs 0 Day	35 Vs 0 Day	MS/MS Count
PGLYRP2	gi|528954663	>gi|528954663|ref|XP_005208629.1| PREDICTED: N-acetylmuramoyl-L-alanine amidase isoform X2 [Bos taurus]	4	61.492	573	37.553	5.95763e+06	1.5109e+06	177739	1.6709e+06	2.59809e+06	0.117638	1.10589	1.71956	17
CP	gi|283799577	>gi|283799577|emb|CBI84062.1| ceruloplasmin, partial [Bubalus bubalis]	3	79.12	703	17.965	1.23515e+06	179801	126027	798023	131302	0.700924	4.43837	0.730264	4
KNG1	gi|528936694	>gi|528936694|ref|XP_005201509.1| PREDICTED: kininogen-2 isoform X1 [Bos taurus]	8	48.421	436	107.01	6.21712e+07	1.3765e+07	5.62129e+06	3.23919e+07	1.0393e+07	0.408376	2.35321	0.755032	94
LOC101105437	gi|803341154	>gi|803341154|ref|XP_012028613.1| PREDICTED: hemoglobin subunit beta isoform X2, partial	3	13.391	116	17.965	2.29977e+06	1.4532e+06	305508	297010	244057	0.210231	0.204383	0.167945	8
PFN1	gi|803236047	>gi|803236047|ref|XP_011978162.1| PREDICTED: profilin-1 isoform X2	2	15.058	140	17.965	1.19904e+06	689782	141879	203275	164102	0.205687	0.294694	0.237904	6
CSN1S1	gi|528953246	>gi|528953246|ref|XP_005208086.1| PREDICTED: alpha-S1-casein isoform X2 [Bos taurus]	2	20.183	177	17.965	1.67625e+06	271390	408971	539787	456103	1.50695	1.98897	1.68062	2
FGB	gi|440901371	>gi|440901371|gb|ELR52329.1| Fibrinogen beta chain, partial [Bos mutus]	3	56.056	490	16.66	3.3254e+06	355710	153073	1.454e+06	1.36262e+06	0.430331	4.08762	3.8307	6
LOC101117785	gi|803225470	>gi|803225470|ref|XP_011973043.1| PREDICTED: apolipoprotein A-I	5	30.322	265	45.722	4.8308e+06	976358	1.6154e+06	1.13903e+06	1.10001e+06	1.65452	1.16661	1.12665	49
CLU	gi|741934983	>gi|741934983|ref|XP_010806015.1| PREDICTED: clusterin isoform X1 [Bos taurus]	11	51.113	439	323.31	2.03339e+08	8.19949e+07	2.63491e+07	2.4603e+07	7.03921e+07	0.321351	0.300055	0.858494	192
SERPINF2	gi|741962304	>gi|741962304|ref|XP_010814113.1| PREDICTED: alpha-2-antiplasmin isoform X1 [Bos taurus]	2	54.582	491	17.965	2.71299e+06	1.0479e+06	525500	637038	502551	0.501479	0.607919	0.479579	6
SERPINA1	gi|528999741	>gi|528999741|ref|XP_005222164.1| PREDICTED: alpha-1-antiproteinase isoform X1 [Bos taurus]	4	46.103	416	28.75	9.81499e+06	2.47e+06	2.1749e+06	3.63819e+06	1.5319e+06	0.880528	1.47295	0.620202	30
SERPINC1	gi|594080166	>gi|594080166|ref|XP_006063725.1| PREDICTED: antithrombin-III [Bubalus bubalis]	3	52.468	465	17.965	1.3439e+06	569091	224148	231652	319010	0.39387	0.407056	0.56056	7
F5	gi|594064858	>gi|594064858|ref|XP_006056432.1| PREDICTED: coagulation factor V isoform X2 [Bubalus bubalis]	3	241.2	2133	17.965	1.60546e+06	276953	215206	433562	679738	0.77705	1.56547	2.45435	7
LRG1	gi|440905931	>gi|440905931|gb|ELR56248.1| Leucine-rich alpha-2-glycoprotein [Bos mutus]	7	38.382	346	66.361	1.33791e+07	2.1885e+06	735191	6.32411e+06	4.13129e+06	0.335934	2.8897	1.88773	57
LOC102277022	gi|440903967	>gi|440903967|gb|ELR54548.1| Protein HP-20-like protein, partial [Bos mutus]	3	20.443	189	17.43	1.35694e+06	395410	128374	588038	245117	0.32466	1.48716	0.619905	3
C3	gi|741932316	>gi|741932316|ref|XP_010805188.1| PREDICTED: complement C3 isoform X1 [Bos taurus]	14	187.25	1661	95.534	1.22976e+07	796503	1.1733e+06	4.73803e+06	5.58979e+06	1.67306	5.94854	7.01792	83
VTN	gi|440895896	>gi|440895896|gb|ELR47967.1| Vitronectin [Bos mutus]	8	53.615	476	97.911	2.01579e+07	2.8085e+06	3.79329e+06	5.54659e+06	8.0095e+06	1.75065	1.97493	2.85187	98
SHBG	gi|741962906	>gi|741962906|ref|XP_010814294.1| PREDICTED: sex hormone-binding globulin isoform X2 [Bos taurus]	11	37.396	344	311.54	1.23194e+08	4.86181e+07	1.2968e+07	3.2845e+07	2.8763e+07	0.266731	0.675571	0.591611	184
LOC100337325	gi|741962549	>gi|741962549|ref|XP_010814184.1| PREDICTED: pigment epithelium-derived factor [Bos taurus]	2	24.271	215	17.965	1.52873e+06	126150	171811	592190	638579	1.66196	4.69433	5.06207	2
SERPINA5	gi|28603766	>gi|28603766|ref|NP_788819.1| plasma serine protease inhibitor precursor [Bos taurus]	10	45.296	404	227.19	5.26363e+07	3.38301e+06	5.6383e+06	1.5958e+07	2.7657e+07	1.66665	4.71711	8.17525	101
LOC784932	REFSEQ:XP_001	>REFSEQ:XP_001252647 (Bos taurus) similar to endopin 2B	7	46.897	417	48.251	2.86483e+07	5.09581e+06	1.8195e+06	1.0988e+07	1.0745e+07	0.357058	2.15629	2.10859	52
csn3	gi|428755239	>gi|428755239|gb|AFZ62611.1| k-casein, partial [Bubalus depressicornis]	3	13.807	127	17.965	677356	180652	159300	169769	167636	0.88181	0.939757	0.927951	2
LGALS3BP	gi|528997315	>gi|528997315|ref|XP_005221293.1| PREDICTED: galectin-3-binding protein isoform X1 [Bos taurus]	3	62.126	555	18.401	4.73414e+06	862419	124100	383612	3.36401e+06	0.143897	0.44481	3.90066	10
CATHL1B	gi|667665642	>gi|667665642|dbj|BAP16793.1| cathelicidin, partial	9	17.648	155	283.15	7.91074e+07	5.37826e+06	7.65829e+06	3.84889e+07	2.75819e+07	1.72393	7.15639	5.12841	152
B2M	gi|692342181	>gi|692342181|gb|AIS20805.1| beta 2 microglobulin, partial [Bubalus bubalis]	4	10.662	91	17.965	2.35574e+06	1.0697e+06	771422	298241	216382	0.721159	0.278809	0.202283	7
GAS6	gi|594107552	>gi|594107552|ref|XP_006076673.1| PREDICTED: growth arrest-specific protein 6 [Bubalus bubalis]	2	71.439	645	17.965	2.5249e+06	228785	133046	366768	1.7963e+06	0.581536	1.60312	7.85151	6
IL18BP	gi|119907519	>gi|119907519|ref|XP_874832.2| PREDICTED: interleukin-18-binding protein isoform X1 [Bos taurus]	3	23.206	209	18.428	5.95242e+06	1.5581e+06	280815	2.8171e+06	1.2964e+06	0.180229	1.80803	0.832037	15
CATHL1	gi|732687785	>gi|732687785|gb|AIZ94057.1| preprocathelicidin antimicrobial peptide [Bos indicus]	4	16.539	144	54.839	1.63984e+07	1.0217e+07	1.63949e+06	3.7303e+06	811572	0.160467	0.365107	0.0794334	29
LOC100849391	gi|358420932	>gi|358420932|ref|XP_003584767.1| PREDICTED: serpin B4-like [Bos taurus]	8	44.397	391	88.881	1.91834e+07	1.6037e+07	2.62421e+06	287490	234686	0.163635	0.0179267	0.014634	53
HPN	gi|803231217	>gi|803231217|ref|XP_011975807.1| PREDICTED: serine protease hepsin isoform X3	4	45.001	417	17.965	4.24093e+06	217246	255568	1.35052e+06	2.41759e+06	1.1764	6.21655	11.1284	8
IGF2	gi|68165959	>gi|68165959|gb|AAY87933.1| insulin-like growth factor II, partial [Bubalus bubalis]	4	5.7765	51	17.965	1.92025e+06	119345	195754	207455	1.3977e+06	1.64023	1.73828	11.7114	4
ACTB	gi|57619329	>gi|57619329|ref|NP_001009784.1| actin, cytoplasmic 1	9	41.736	375	101.81	5.623e+07	3.083e+07	3.7361e+06	1.3707e+07	7.95698e+06	0.121184	0.4446	0.258092	100
Sm3	gi|5822291	>gi|5822291|pdb|1QJM|A Chain A, Crystal Structure Of A Complex Of Lactoferrin With A Lanthanide Ion (Sm3+) At 3.4 Anstrom Resolution	2	75.277	689	17.965	975231	192209	178400	264748	339873	0.928157	1.37739	1.76824	2
LYZ1	gi|299875	>gi|299875|gb|AAB26393.1| lysozyme {EC 3.2.1.17} [, kidney, Peptide, 130 aa]	3	14.611	130	50.606	9.93567e+06	2.138e+06	353860	2.3499e+06	5.0939e+06	0.16551	1.09911	2.38256	19
NUTF2	gi|803211084	>gi|803211084|ref|XP_011965965.1| PREDICTED: nuclear transport factor 2	3	14.478	127	40.775	7.08723e+06	3.81881e+06	272591	292142	2.70369e+06	0.0713813	0.0765009	0.707994	17
PLD3	gi|664750843	>gi|664750843|ref|XP_008532850.1| PREDICTED: phospholipase D3	2	43.675	393	17.965	2.06376e+06	157673	68861	451223	1.38601e+06	0.436732	2.86175	8.79037	9
PLA2G7	gi|594106561	>gi|594106561|ref|XP_006076204.1| PREDICTED: platelet-activating factor acetylhydrolase isoform X14 [Bubalus bubalis]	2	43.588	384	17.965	1.15229e+06	172281	289098	199849	491060	1.67807	1.16002	2.85035	3
EIF6	gi|440902197	>gi|440902197|gb|ELR53013.1| Eukaryotic translation initiation factor 6, partial [Bos mutus]	2	26.368	243	17.965	900954	176439	155668	215798	353049	0.882275	1.22307	2.00097	4
ANGPTL2	gi|803032246	>gi|803032246|ref|XP_012017994.1| PREDICTED: LOW QUALITY PROTEIN: angiopoietin-related protein 2	7	53.756	466	59.053	2.35543e+07	6.74539e+06	1.2844e+06	3.18451e+06	1.234e+07	0.190411	0.472102	1.8294	49
-	Q05B55	>Q05B55 TREMBL:Q05B55 (Bos taurus) Similar to Ig kappa chain C region	5	26.59	240	180.08	4.37144e+07	9.11108e+06	6.14802e+06	9.96032e+06	1.8495e+07	0.674785	1.09321	2.02994	90
-	gi|109029	>gi|109029|pir||C30554 Ig heavy chain C region - (fragment)	3	33.778	308	25.517	1.36563e+06	240822	175095	645349	304364	0.727072	2.67977	1.26385	2
-	gi|371491843	>gi|371491843|gb|AEX31549.1| peptidoglycal recognition protein 1 [Bos indicus]	6	21.037	190	134.56	4.4356e+07	4.22249e+07	1.6529e+06	268801	209419	0.0391452	0.00636594	0.0049596	45
-	gi|239919016	>gi|239919016|gb|ACS34824.1| immunoglobulin G3 heavy chain constant region, partial [Bubalus bubalis]	2	25.024	220	17.965	1.1743e+07	2.0035e+06	700818	298231	8.74047e+06	0.349797	0.148855	4.36261	9
-	gi|109030	>gi|109030|pir||B30554 Ig lambda chain C region - (fragment)	2	11.311	105	16.811	9.63963e+06	7.02818e+06	259688	2.0615e+06	290265	0.0369495	0.293319	0.0413001	12
-	gi|927774498	>gi|927774498|pdb|4WFV|A Chain A, Bovine Allergen Bos D 2 In The Monoclinic Space Group C2.	7	17.851	156	92.781	2.76623e+07	1.7075e+07	9.55338e+06	872689	161209	0.559496	0.0511093	0.00944123	54
OTUD7A	gi|194206368	>gi|194206368|ref|XP_001492477.2| PREDICTED: OTU domain-containing protein 7A	2	79.606	715	17.965	810425	289873	162363	183493	174698	0.560117	0.633011	0.60267	7
ENPEP	gi|664715634	>gi|664715634|ref|XP_008514807.1| PREDICTED: glutamyl aminopeptidase	2	108.22	948	17.965	1.67834e+06	247900	129901	692368	608172	0.524004	2.79293	2.45329	19
PIGR	gi|664764564	>gi|664764564|ref|XP_008539950.1| PREDICTED: polymeric immunoglobulin receptor	2	82.972	762	17.965	1.65556e+06	114362	244513	482869	813816	2.13806	4.22228	7.11613	3
CILP2	gi|664753311	>gi|664753311|ref|XP_008534116.1| PREDICTED: cartilage intermediate layer protein 2, partial	5	125.85	1153	30.266	1.36776e+06	545950	105648	443333	272833	0.193511	0.812038	0.49974	2
ACTN1	gi|741941146	>gi|741941146|ref|XP_010807770.1| PREDICTED: alpha-actinin-1 isoform X3 [Bos taurus]	2	95.096	827	16.092	1.12113e+06	366319	246000	330383	178430	0.671547	0.9019	0.48709	10
IGFBP2	gi|57164237	>gi|57164237|ref|NP_001009436.1| insulin-like growth factor-binding protein 2 precursor	5	34.189	317	95.144	2.43708e+07	4.30461e+06	948021	2.4682e+06	1.665e+07	0.220234	0.573387	3.86795	55
CALB1	gi|803268763	>gi|803268763|ref|XP_011994109.1| PREDICTED: calbindin	2	29.964	261	56.764	2.58088e+06	124842	160223	483394	1.81242e+06	1.58341	3.87206	14.5178	16
QPCT	gi|803030626	>gi|803030626|ref|XP_012014698.1| PREDICTED: glutaminyl-peptide cyclotransferase isoform X1	8	41.093	361	112.2	1.18298e+08	4.7876e+07	1.6934e+07	2.5792e+07	2.76961e+07	0.353705	0.538725	0.578496	104
IGLC5	gi|26245533	>gi|26245533|gb|AAN77339.1| immunoglobulin V lambda chain 5.3.8, partial	2	11.34	108	17.965	6.31922e+06	1.77721e+06	1.6471e+06	1.7713e+06	1.1236e+06	0.926794	0.996678	0.632229	17
BGN	gi|8134614	>gi|8134614|sp|O46390.1|PGS1_ RecName: Full=Biglycan	6	41.523	369	50.176	1.51945e+07	3.5168e+06	1.4923e+06	4.31979e+06	5.86561e+06	0.424336	1.22833	1.66789	57
-	gi|2746695	>gi|2746695|gb|AAB94911.1| immunoglobulin lambda-6a light chain variable region, partial	2	11.718	113	17.965	3.54219e+06	1.5716e+06	195682	1.1312e+06	643709	0.124511	0.719776	0.409589	18
ICOSLG	gi|594074072	>gi|594074072|ref|XP_006060843.1| PREDICTED: ICOS ligand isoform X3 [Bubalus bubalis]	2	30.263	274	17.965	1.32148e+06	510291	214436	351645	245108	0.420224	0.689107	0.480331	2
PRTN3	gi|803074446	>gi|803074446|ref|XP_012033816.1| PREDICTED: myeloblastin	2	24.258	221	17.965	2.48705e+06	1.55469e+06	165107	476013	291240	0.106199	0.306177	0.187329	10
VMO1	gi|594072654	>gi|594072654|ref|XP_006060157.1| PREDICTED: vitelline membrane outer layer protein 1 homolog [Bubalus bubalis]	2	21.264	199	56.489	1.88388e+07	6.77491e+06	877549	3.9639e+06	7.22242e+06	0.129529	0.585086	1.06605	36
B4GAT1	gi|803191433	>gi|803191433|ref|XP_011957545.1| PREDICTED: LOW QUALITY PROTEIN: beta-1,4-glucuronyltransferase 1 isoform X1	2	41.248	361	17.965	1.141e+06	319884	127093	104371	589650	s	0.326277	1.84332	3
IL6ST	gi|349605309	>gi|349605309|gb|AEQ00592.1| Interleukin-6 receptor subunit beta-like protein, partial	2	34.37	299	17.965	1.26293e+06	384830	226740	251500	399861	0.589196	0.653537	1.03906	5
SCUBE2	gi|803156785	>gi|803156785|ref|XP_011951193.1| PREDICTED: signal peptide, CUB and EGF-like domain-containing protein 2 isoform X4	2	84.172	756	17.965	695661	284092	174474	155420	81674.6	0.614144	0.547077	0.287493	11
TTC28	gi|803215165	>gi|803215165|ref|XP_011967956.1| PREDICTED: tetratricopeptide repeat protein 28 isoform X6	3	248.97	2288	17.965	8.89871e+06	1.0529e+06	140603	1.5079e+06	6.19731e+06	0.133539	1.43214	5.88593	5
LOC525415	gi|359076489	>gi|359076489|ref|XP_003587428.1| PREDICTED: C-C motif chemokine 3 [Bos taurus]	3	13.851	124	17.965	2.70187e+06	350929	120140	1.1736e+06	1.0572e+06	0.342349	3.34427	3.01258	2
LCN2	gi|741886482	>gi|741886482|ref|XP_010816729.1| PREDICTED: neutrophil gelatinase-associated lipocalin [Bos taurus]	7	22.882	199	146.77	2.03305e+07	1.7171e+07	2.475e+06	256603	427943	0.144139	0.014944	0.0249225	56
CD248	gi|741905201	>gi|741905201|ref|XP_010824653.1| PREDICTED: LOW QUALITY PROTEIN: endosialin isoform X1, partial [Bos taurus]	8	70.87	664	121.77	2.93115e+07	1.79528e+06	8.54239e+06	8.9258e+06	1.0048e+07	4.75824	4.97181	5.59689	84
S100A8	gi|394782784	>gi|394782784|gb|AFN40104.1| S100A8 protein [Bos indicus]	3	10.46	89	17.965	4.08192e+06	1.6634e+06	1.9885e+06	210176	219852	1.19545	0.126354	0.13217	7
ANGPTL3	gi|803295500	>gi|803295500|ref|XP_012007379.1| PREDICTED: angiopoietin-related protein 3 isoform X2	3	48.859	422	25.738	2.57202e+06	203051	240429	958601	1.16994e+06	1.18408	4.721	5.7618	3
PVRL4	gi|803330855	>gi|803330855|ref|XP_012023539.1| PREDICTED: nectin-4 isoform X9	3	45.462	423	17.965	1.33781e+06	180644	258402	422230	476531	1.43045	2.33736	2.63796	3
APOD	gi|440904404	>gi|440904404|gb|ELR54927.1| Apolipoprotein D, partial [Bos mutus]	2	22.531	199	19.397	4.96333e+06	312260	409722	854948	3.3864e+06	1.31212	2.73793	10.8448	15
SERPINI1	gi|803326139	>gi|803326139|ref|XP_012021238.1| PREDICTED: neuroserpin isoform X2	4	43.919	388	25.661	5.86752e+06	1.3775e+06	454229	1.3348e+06	2.701e+06	0.329749	0.969001	1.9608	38
ANXA1	gi|803333753	>gi|803333753|ref|XP_012024975.1| PREDICTED: annexin A1	12	38.897	346	239.65	3.77221e+07	2.04639e+07	5.6856e+06	6.5658e+06	5.00681e+06	0.277835	0.320848	0.244665	121
FN1	gi|803322159	>gi|803322159|ref|XP_012019285.1| PREDICTED: fibronectin isoform X11	14	239.38	2177	240.17	3.32301e+07	9.83123e+06	2.74621e+06	6.56071e+06	1.4092e+07	0.279335	0.667334	1.43339	118
PDXP	gi|440906508	>gi|440906508|gb|ELR56761.1| Pyridoxal phosphate phosphatase, partial [Bos mutus]	3	18.224	169	17.25	1.17168e+06	189661	146229	167339	668450	0.771004	0.882305	3.52445	4
GPNMB	gi|803284484	>gi|803284484|ref|XP_012001906.1| PREDICTED: transmembrane glycoprotein NMB	4	61.684	555	48.699	7.05126e+07	3.0011e+07	3.20851e+06	1.9948e+07	1.7345e+07	0.106911	0.664688	0.577955	126
JCHAIN	gi|440904998	>gi|440904998|gb|ELR55448.1| Immunoglobulin J chain [Bos mutus]	3	17.857	157	17.758	1.66572e+07	1.8308e+06	4.12451e+06	264898	1.0437e+07	2.25285	0.14469	5.70078	12
VNN1	gi|594070987	>gi|594070987|ref|XP_006059368.1| PREDICTED: pantetheinase isoform X6 [Bubalus bubalis]	5	49.906	446	52.001	9.13183e+06	5.56211e+06	457461	983169	2.1291e+06	0.082246	0.176762	0.382786	39
LOC101103304	gi|803205151	>gi|803205151|ref|XP_011963285.1| PREDICTED: retina-specific copper amine oxidase-like, partial	3	55.423	495	17.965	1.06529e+06	218041	196619	297929	352702	0.90175	1.36639	1.61759	2
MFAP4	gi|440913073	>gi|440913073|gb|ELR62577.1| Microfibril-associated glycoprotein 4, partial [Bos mutus]	3	28.426	254	17.965	4.43257e+06	1.3359e+06	218625	330246	2.5478e+06	0.163654	0.247208	1.90718	16
PIGR	gi|803262587	>gi|803262587|ref|XP_011990987.1| PREDICTED: polymeric immunoglobulin receptor isoform X2	7	82.59	758	176.97	3.92403e+06	908993	232232	2.4887e+06	294105	0.255483	2.73786	0.32355	10
HMCN1	gi|803232713	>gi|803232713|ref|XP_011976519.1| PREDICTED: hemicentin-1 isoform X7	2	155.67	1422	17.965	5.83203e+06	1.2343e+06	494291	790431	3.31301e+06	0.400463	0.640389	2.68412	26
AXL	gi|803338159	>gi|803338159|ref|XP_012027155.1| PREDICTED: tyrosine-protein kinase receptor UFO isoform X3	2	93.149	844	17.965	3.77026e+06	1.4027e+06	139684	2.094e+06	133868	0.0995821	1.49283	0.0954355	10
TPP1	gi|803326447	>gi|803326447|ref|XP_012021402.1| PREDICTED: tripeptidyl-peptidase 1	3	62.471	572	33.838	1.49622e+07	1.80729e+06	572720	2.8703e+06	9.71189e+06	0.316894	1.58818	5.37372	27
SERPINA5	gi|803331888	>gi|803331888|ref|XP_012024053.1| PREDICTED: plasma serine protease inhibitor	6	45.469	404	102.13	3.83431e+06	158569	257328	1.4159e+06	2.00251e+06	1.62281	8.92922	12.6286	7
ABHD14B	gi|803234439	>gi|803234439|ref|XP_011977341.1| PREDICTED: alpha/beta hydrolase domain-containing protein 14B	3	22.483	210	18.791	4.05116e+06	2.0176e+06	190776	1.1559e+06	686890	0.0945558	0.572906	0.340449	13
CDH19	gi|803299355	>gi|803299355|ref|XP_012008178.1| PREDICTED: cadherin-19 isoform X1	2	86.805	770	17.965	1.5044e+06	590800	331769	365325	216511	0.561559	0.618356	0.366471	6
UMOD	gi|426254387	>gi|426254387|ref|XP_004020860.1| PREDICTED: uromodulin	13	69.806	643	159.53	857561	105801	205228	273817	272716	1.93976	2.58804	2.57764	3
M91_08147	gi|440890534	>gi|440890534|gb|ELR44850.1| Ig gamma-3 chain C region, partial [Bos mutus]	4	33.279	294	66.314	5.75338e+07	2.046e+07	1.7639e+06	1.5138e+07	2.0172e+07	0.0862124	0.739883	0.985925	19
IGHA1	gi|440890536	>gi|440890536|gb|ELR44852.1| Ig alpha-1 chain C region, partial [Bos mutus]	10	36.796	348	193.06	1.25869e+08	2.6482e+07	2.2859e+07	4.8941e+07	2.75871e+07	0.86319	1.84808	1.04173	78
CATHL3	gi|440891627	>gi|440891627|gb|ELR45205.1| Cathelicidin-3, partial [Bos mutus]	2	15.267	135	17.965	804931	51759.3	244888	205174	303110	4.73127	3.964	5.85613	2
CILP2	gi|440892286	>gi|440892286|gb|ELR45542.1| Cartilage intermediate layer protein 2 [Bos mutus]	13	119.43	1094	147.33	5.01103e+07	9.28989e+06	708520	8.31589e+06	3.1796e+07	0.0762679	0.895155	3.42264	117
OTOR	gi|440893399	>gi|440893399|gb|ELR46187.1| Otoraplin, partial [Bos mutus]	2	13.705	122	32.918	3.2022e+06	308130	170380	984991	1.7387e+06	0.55295	3.19667	5.64274	14
S100A12	gi|528942112	>gi|528942112|ref|XP_005203670.1| PREDICTED: protein S100-A12 isoform X1 [Bos taurus]	2	10.685	92	17.965	5.38504e+06	3.1156e+06	1.1493e+06	290998	829142	0.368884	0.0934002	0.266126	14
LOC102415339	gi|594107458	>gi|594107458|ref|XP_006076631.1| PREDICTED: pepsin A-like [Bubalus bubalis]	3	41.575	386	19.51	2.69092e+07	5.2534e+06	251791	8.22007e+06	1.3184e+07	0.0479292	1.56472	2.5096	39
CATHL7	gi|741822704	>gi|741822704|gb|AJA90934.1| cathelicidin 7, partial [Bubalus bubalis]	3	16.406	144	26.575	2.99131e+07	9.74581e+06	7.49112e+06	1.1554e+07	1.1222e+06	0.768651	1.18554	0.115147	38
LOC102267937	gi|440893899	>gi|440893899|gb|ELR46507.1| hypothetical protein M91_15215, partial [Bos mutus]	2	69.004	618	17.965	886835	54460.8	121327	256901	454146	2.22778	4.71718	8.33896	9
CTSC	gi|440894445	>gi|440894445|gb|ELR46895.1| Dipeptidyl peptidase 1 [Bos mutus]	4	51.978	463	96.339	7.6234e+06	331815	308538	2.12936e+06	4.85369e+06	0.92985	6.4173	14.6277	16
AGT	gi|440896555	>gi|440896555|gb|ELR48453.1| Angiotensinogen, partial [Bos mutus]	9	50.927	471	151.55	2.28306e+07	7.10169e+06	2.4319e+06	8.86052e+06	4.4365e+06	0.342439	1.24766	0.624711	104
IGSF8	gi|802993403	>gi|802993403|ref|XP_012039697.1| PREDICTED: immunoglobulin superfamily member 8 isoform X1, partial	2	60.618	574	17.965	1.68517e+06	152145	167101	192829	1.1731e+06	1.0983	1.2674	7.71037	6
FCGR3A	gi|528941677	>gi|528941677|ref|XP_005203501.1| PREDICTED: low affinity immunoglobulin gamma Fc region receptor III isoform X1 [Bos taurus]	3	28.025	249	17.965	1.4593e+06	160433	301647	418187	579031	1.88021	2.60662	3.60918	3
CTSD	gi|440899428	>gi|440899428|gb|ELR50729.1| Cathepsin D, partial [Bos mutus]	3	42.979	394	21.208	2.49914e+06	536448	408481	921931	632278	0.761455	1.71858	1.17864	22
SPP2	gi|802973921	>gi|802973921|ref|XP_012027928.1| PREDICTED: secreted phosphoprotein 24 isoform X1	3	23.238	203	17.965	2.02571e+06	121135	230117	414459	1.26e+06	1.89967	3.42146	10.4016	4
AMBP	gi|440901131	>gi|440901131|gb|ELR52128.1| Protein AMBP, partial [Bos mutus]	6	37.23	334	52.835	2.6106e+07	1.0204e+07	4.68819e+06	5.56971e+06	5.64409e+06	0.459447	0.545836	0.553126	82
LOC102280800	gi|440901185	>gi|440901185|gb|ELR52172.1| Ig lambda-1 chain C regions, partial [Bos mutus]	5	11.185	105	78.2	2.83992e+06	268701	464838	448759	1.65762e+06	1.72995	1.67011	6.16903	11
FGG	gi|528981276	>gi|528981276|ref|XP_005217490.1| PREDICTED: fibrinogen gamma-B chain isoform X1 [Bos taurus]	3	49.166	435	17.325	1.80182e+06	220382	594959	820771	165706	2.69966	3.7243	0.751904	6
PRADC1	gi|803237680	>gi|803237680|ref|XP_011978958.1| PREDICTED: protease-associated domain-containing protein 1 isoform X2	2	21.081	188	17.965	5.40552e+06	934218	624300	1.6916e+06	2.15539e+06	0.668259	1.81072	2.30716	49
MASP2	gi|741954224	>gi|741954224|ref|XP_010811549.1| PREDICTED: mannan-binding lectin serine protease 2 isoform X2 [Bos taurus]	6	20.381	182	171.74	1.19606e+08	5.71721e+06	1.84744e+07	2.7405e+07	6.80099e+07	3.23137	4.79342	11.8956	56
PROCR	gi|803219892	>gi|803219892|ref|XP_011970271.1| PREDICTED: endothelial protein C receptor isoform X4	5	24.773	217	63.618	2.66273e+07	1.0667e+07	3.3379e+06	6.44049e+06	6.1819e+06	0.312919	0.603778	0.579536	60
PVRL2	gi|803247194	>gi|803247194|ref|XP_011983593.1| PREDICTED: nectin-2 isoform X4	3	51.305	479	17.717	1.57006e+06	93372.5	224518	326070	926102	2.40454	3.49214	9.91836	7
CILP	gi|594051858	>gi|594051858|ref|XP_006050254.1| PREDICTED: cartilage intermediate layer protein 1 isoform X8 [Bubalus bubalis]	6	123.9	1109	80.613	1.23801e+07	8.05973e+06	293414	2.49651e+06	1.5304e+06	0.036405	0.309751	0.189883	43
ADGRG1	gi|440902635	>gi|440902635|gb|ELR53405.1| G-protein coupled receptor 56 [Bos mutus]	2	76.736	686	17.965	1.03671e+06	157775	340792	227770	310370	2.15998	1.44364	1.96717	3
COLEC12	gi|741972594	>gi|741972594|ref|XP_010817117.1| PREDICTED: collectin-12 isoform X1 [Bos taurus]	2	74.44	678	19.519	2.45632e+06	604981	332050	1.2804e+06	238889	0.54886	2.11643	0.39487	11
KLK1	gi|594114749	>gi|594114749|ref|XP_006080092.1| PREDICTED: kallikrein-1 [Bubalus bubalis]	5	28.759	261	190.1	5.14745e+07	2.71621e+07	2.7224e+06	9.19903e+06	1.2391e+07	0.100228	0.338672	0.456188	42
GLB1	gi|741968005	>gi|741968005|ref|XP_010815721.1| PREDICTED: beta-galactosidase isoform X1 [Bos taurus]	2	65.146	583	17.965	894872	202955	193499	239497	258921	0.953411	1.18005	1.27575	2
DPT	gi|440904881	>gi|440904881|gb|ELR55337.1| Dermatopontin [Bos mutus]	8	23.722	199	288.98	1.39298e+08	7.16722e+07	8.58782e+06	3.4176e+07	2.4862e+07	0.119821	0.476838	0.346885	105
SOD3	gi|528952645	>gi|528952645|ref|XP_005207846.1| PREDICTED: extracellular superoxide dismutase [Cu-Zn] isoform X1 [Bos taurus]	4	26.176	241	38.708	2.01919e+07	1.07899e+06	2.2882e+06	5.34571e+06	1.1479e+07	2.12068	4.95436	10.6386	68
GC	gi|528953415	>gi|528953415|ref|XP_005208149.1| PREDICTED: vitamin D-binding protein isoform X1 [Bos taurus]	6	53.356	474	66.286	6.41179e+06	460703	1.2967e+06	2.74259e+06	1.9118e+06	2.81461	5.95307	4.14975	35
LGALS9	gi|62751460	>gi|62751460|ref|NP_001015570.1| galectin-9 isoform 2 [Bos taurus]	2	35.859	323	17.965	1.68616e+06	672521	342573	484860	186203	0.509386	0.720959	0.276874	3
LOC102279172	gi|440905390	>gi|440905390|gb|ELR55767.1| Haptoglobin, partial [Bos mutus]	6	44.774	400	42.099	7.08735e+06	6.46769e+06	132377	331990	155285	0.0204674	0.0513305	0.0240093	29
LOC102275980	gi|440906200	>gi|440906200|gb|ELR56491.1| hypothetical protein M91_02830, partial [Bos mutus]	2	19.431	171	17.965	1.754e+06	193280	838348	373203	349168	4.33749	1.9309	1.80654	11
UMOD	gi|741974119	>gi|741974119|ref|XP_010817582.1| PREDICTED: uromodulin isoform X1 [Bos taurus]	20	69.855	643	323.31	2.78238e+08	1.0928e+08	1.6481e+07	9.47892e+07	5.76881e+07	0.150815	0.8674	0.527894	232
PAPLN	gi|664768851	>gi|664768851|ref|XP_008541969.1| PREDICTED: papilin	2	57.655	536	17.965	1.50164e+06	227754	215109	398903	659869	0.944479	1.75146	2.89728	2
QPCT	gi|594065825	>gi|594065825|ref|XP_006056896.1| PREDICTED: glutaminyl-peptide cyclotransferase [Bubalus bubalis]	8	41.224	361	106.6	1.60558e+07	6.29869e+06	2.5501e+06	227702	6.9793e+06	0.404861	0.0361508	1.10806	14
LOC102407839	gi|594059057	>gi|594059057|ref|XP_006053677.1| PREDICTED: zinc-alpha-2-glycoprotein-like [Bubalus bubalis]	2	34.028	299	17.965	1.55957e+06	163856	500260	549542	345908	3.05305	3.35381	2.11105	5
CUBN	gi|440909177	>gi|440909177|gb|ELR59114.1| Cubilin, partial [Bos mutus]	12	396.7	3626	110.39	2.18084e+07	1.9144e+07	275450	2.01301e+06	375929	0.0143883	0.105151	0.0196369	65
CSPG4	gi|440909317	>gi|440909317|gb|ELR59239.1| Chondroitin sulfate proteoglycan 4, partial [Bos mutus]	6	247.52	2290	43.332	4.23442e+07	1.2905e+07	2.6302e+06	1.1473e+07	1.5336e+07	0.203812	0.889034	1.18837	96
RETN	gi|594044657	>gi|594044657|ref|XP_006046821.1| PREDICTED: resistin [Bubalus bubalis]	2	11.488	109	17.965	2.99329e+06	2.0649e+06	216132	187856	524401	0.104669	0.090976	0.253959	10
LOC102413914	gi|594116459	>gi|594116459|ref|XP_006039752.1| PREDICTED: retinol-binding protein 4-like, partial [Bubalus bubalis]	2	18.512	161	17.965	1.73921e+06	117847	176344	321128	1.12389e+06	1.59637	2.72495	9.53686	13
LGALS4	gi|594091000	>gi|594091000|ref|XP_006068893.1| PREDICTED: galectin-4 [Bubalus bubalis]	2	34.695	311	17.965	3.716e+06	462720	567519	348061	2.3377e+06	1.22649	0.752206	5.05209	10
GUCA2B	gi|440911633	>gi|440911633|gb|ELR61278.1| Guanylate cyclase activator 2B [Bos mutus]	2	12.194	113	17.965	7.16731e+06	1.357e+06	1.803e+06	2.01671e+06	1.9906e+06	1.32867	1.48615	1.46691	21
BPIFA2A	gi|528973356	>gi|528973356|ref|XP_005214563.1| PREDICTED: short palate, lung and nasal epithelium carcinoma-associated protein 2A isoform X1 [Bos taurus]	8	26.398	239	136.13	5.80877e+07	1.9425e+07	1.5776e+06	1.8561e+06	3.5229e+07	0.081215	0.095552	1.81359	90
LOC104975830	gi|741973898	>gi|741973898|ref|XP_010817512.1| PREDICTED: zymogen granule protein 16 homolog B-like [Bos taurus]	3	16.97	155	18.936	2.30387e+06	175650	1.0916e+06	851762	184857	6.21464	4.84921	1.65242	9
PIP	gi|741924916	>gi|741924916|ref|XP_010802934.1| PREDICTED: prolactin-inducible protein homolog isoform X1 [Bos taurus]	6	16.448	145	123.4	1.05291e+07	2.35501e+06	1.3826e+06	1.9625e+06	4.82895e+06	0.587089	0.83333	2.0505	65
SERPINB1	gi|440913634	>gi|440913634|gb|ELR63057.1| Leukocyte elastase inhibitor [Bos mutus]	4	45.197	406	29.649	5.79179e+06	4.8944e+06	279617	422945	194830	0.0571299	0.0864141	0.0398068	14
HSPG2	gi|528941366	>gi|528941366|ref|XP_005203387.1| PREDICTED: basement membrane-specific heparan sulfate proteoglycan core protein isoform X14 [Bos taurus]	22	466.5	4376	323.31	1.48598e+08	4.50849e+07	5.09811e+06	4.73011e+07	5.11142e+07	0.113078	1.04916	1.13373	303
COL6A3	gi|594086536	>gi|594086536|ref|XP_006066776.1| PREDICTED: collagen alpha-3(VI) chain isoform X4 [Bubalus bubalis]	6	325.17	3014	44.468	6.55758e+06	3.20311e+06	370381	1.37409e+06	1.61e+06	0.115632	0.428988	0.502637	35
DMBT1	gi|741976749	>gi|741976749|ref|XP_010818425.1| PREDICTED: deleted in malignant brain tumors 1 protein isoform X49 [Bos taurus]	6	166.56	1526	79.4	4.58514e+06	259839	1.9311e+06	1.11997e+06	1.27422e+06	7.43189	4.31025	4.9039	46
NLGN4X	gi|528931106	>gi|528931106|ref|XP_005193421.1| PREDICTED: neuroligin-4, X-linked isoform X1 [Bos taurus]	2	24.716	219	17.965	1.71001e+07	7.08939e+06	194480	3.09541e+06	6.72079e+06	0.0274325	0.436626	0.948007	23
LRP2	gi|528939049	>gi|528939049|ref|XP_002685354.2| PREDICTED: low-density lipoprotein receptor-related protein 2 isoform X3 [Bos taurus]	27	519.75	4649	205.49	3.30573e+07	2.0633e+07	820088	4.27499e+06	7.32918e+06	0.0397465	0.207192	0.355216	161
COL15A1	gi|741936070	>gi|741936070|ref|XP_010806303.1| PREDICTED: collagen alpha-1(XV) chain isoform X3 [Bos taurus]	6	137.12	1344	74.148	3.58331e+07	1.0715e+07	3.13521e+06	8.98888e+06	1.2994e+07	0.2926	0.838905	1.21269	91
EFEMP1	gi|741942660	>gi|741942660|ref|XP_010808233.1| PREDICTED: EGF-containing fibulin-like extracellular matrix protein 1 isoform X1 [Bos taurus]	14	54.835	498	323.31	1.03874e+08	4.47089e+07	1.3275e+07	2.0334e+07	2.5556e+07	0.296921	0.454808	0.571609	209
F7	gi|594107581	>gi|594107581|ref|XP_006076687.1| PREDICTED: coagulation factor VII isoform X2 [Bubalus bubalis]	2	41.661	385	17.965	1.05718e+06	133839	175578	283479	464281	1.31186	2.11805	3.46895	3
SERPING1	gi|528978722	>gi|528978722|ref|XP_005216584.1| PREDICTED: factor XIIa inhibitor isoform X1 [Bos taurus]	7	51.753	468	90.262	1.76988e+07	1.084e+07	234255	3.71489e+06	2.9097e+06	0.0216103	0.342703	0.268423	71
SERPINA3-7	gi|528999795	>gi|528999795|ref|XP_005222191.1| PREDICTED: serpin A3-7 isoform X1 [Bos taurus]	6	47.015	417	45.034	4.01886e+06	1.1434e+06	2.12939e+06	436112	309955	1.86233	0.381417	0.271082	6
LTF	gi|529002050	>gi|529002050|ref|XP_005223077.1| PREDICTED: lactotransferrin isoform X1 [Bos taurus]	25	78.056	708	297.82	8.31655e+07	4.9968e+07	9.07811e+06	2.1584e+07	2.5354e+06	0.181679	0.431957	0.0507404	236
NID1	gi|594105204	>gi|594105204|ref|XP_006075561.1| PREDICTED: nidogen-1 isoform X2 [Bubalus bubalis]	2	135.83	1240	17.965	2.92481e+06	693872	257401	623539	1.35e+06	0.370964	0.898637	1.94561	20
DPP7	gi|664770863	>gi|664770863|ref|XP_008543007.1| PREDICTED: dipeptidyl peptidase 2	2	54.507	492	18.586	3.20334e+06	1.54211e+06	326201	1.0027e+06	332333	0.211529	0.650216	0.215506	17
IGLV	gi|5802448	>gi|5802448|gb|AAD51690.1| immunoglobulin light chain variable region, partial	2	11.08	108	33.168	4.82804e+07	1.0612e+07	76450.1	3.74071e+07	184798	0.00720413	3.52499	0.0174141	9
LOC102416130	gi|594030845	>gi|594030845|ref|XP_006040288.1| PREDICTED: galectin-4-like, partial [Bubalus bubalis]	2	10.628	96	17.965	678876	109785	223063	194932	151096	2.03182	1.77558	1.3763	3
PIGR	gi|594038508	>gi|594038508|ref|XP_006043871.1| PREDICTED: polymeric immunoglobulin receptor [Bubalus bubalis]	11	82.433	757	214.47	1.46929e+08	2.5691e+07	1.1413e+07	6.50822e+07	4.4743e+07	0.44424	2.53327	1.74158	161
NID2	gi|594043790	>gi|594043790|ref|XP_006046406.1| PREDICTED: nidogen-2 [Bubalus bubalis]	7	142.9	1305	322.7	1.09911e+08	1.8261e+07	1.0678e+07	3.45241e+07	4.64479e+07	0.584745	1.89059	2.54356	185
ALB	gi|594045062	>gi|594045062|ref|XP_006047011.1| PREDICTED: serum albumin [Bubalus bubalis]	39	69.283	607	323.31	8.03606e+06	4.11571e+06	114867	3.5502e+06	255280	0.0279093	0.862598	0.0620257	5
HSPG2	gi|594048437	>gi|594048437|ref|XP_006048612.1| PREDICTED: basement membrane-specific heparan sulfate proteoglycan core protein [Bubalus bubalis]	20	462.9	4343	323.31	4.42847e+06	265765	89044	545697	3.52796e+06	0.335048	2.05331	13.2748	9
COL18A1	gi|594056159	>gi|594056159|ref|XP_006052291.1| PREDICTED: collagen alpha-1(XVIII) chain [Bubalus bubalis]	7	156.18	1537	65.847	1.81258e+07	2.54349e+06	1.3472e+06	4.72771e+06	9.5074e+06	0.529664	1.85875	3.73793	51
VASN	gi|594061724	>gi|594061724|ref|XP_006054935.1| PREDICTED: vasorin [Bubalus bubalis]	4	71.368	671	25.456	5.36196e+06	1.1843e+06	187166	2.3643e+06	1.6262e+06	0.15804	1.99637	1.37313	20
ANGPTL3	gi|594063937	>gi|594063937|ref|XP_006055991.1| PREDICTED: angiopoietin-related protein 3 [Bubalus bubalis]	3	53.211	459	26.468	2.58918e+06	515542	1.3366e+06	212196	524842	2.59262	0.411599	1.01804	26
IGFBP7	gi|594069036	>gi|594069036|ref|XP_006058434.1| PREDICTED: insulin-like growth factor-binding protein 7 [Bubalus bubalis]	3	29.743	286	18.983	2.56164e+06	263060	177107	277466	1.844e+06	0.673257	1.05476	7.00983	3
-	gi|6137530	>gi|6137530|pdb|1D0N|B Chain B, The Crystal Structure Of Calcium-Free Equine Plasma Gelsolin.	2	80.596	729	18.581	2.35967e+06	94923	160141	604009	1.5006e+06	1.68706	6.36315	15.8086	14
LOC102400938	Q2HJF0	>Q2HJF0 TREMBL:Q2HJF0 (Bos taurus) Similar to Serotransferrin	3	69.182	622	21.802	906012	148958	206543	251891	298620	1.38658	1.69102	2.00472	3
A1BG	Q2KJF1	>Q2KJF1 TREMBL:Q2KJF1 (Bos taurus) Alpha-1-B glycoprotein	18	53.553	503	323.31	3.09388e+08	9.9115e+07	2.0345e+07	1.0918e+08	8.07478e+07	0.205266	1.10155	0.814688	239
TF	Q0IIK2	>Q0IIK2 TREMBL:Q0IIK2 (Bos taurus) Transferrin	30	77.738	704	323.31	2.65343e+08	8.57641e+07	4.32951e+07	6.95979e+07	6.6686e+07	0.504816	0.811504	0.777551	366
KNG2	P01045-1	>P01045-1 SWISS-PROT:P01045-1 (Bos taurus) Isoform HMW of Kininogen-2 precursor	8	68.709	619	60.344	9.9e+06	1.3977e+06	2.1555e+06	4.2915e+06	2.0553e+06	1.54218	3.07041	1.47049	12
LOC100300806	Q1RMK2	>Q1RMK2 TREMBL:Q1RMK2 (Bos taurus) IGHM protein	9	65.056	597	99.188	2.32556e+07	6.54331e+06	3.2752e+06	6.98162e+06	6.45551e+06	0.500541	1.06699	0.986581	82
SERPINA3-1	Q9TTE1	>Q9TTE1 SWISS-PROT:Q9TTE1 (Bos taurus) Endopin-1 precursor	6	46.203	411	105.58	2.63179e+07	9.46952e+06	1.6693e+06	7.92758e+06	7.25151e+06	0.176281	0.837168	0.765774	73
IGLL1	Q1RMN8	>Q1RMN8 TREMBL:Q1RMN8 (Bos taurus) Similar to Immunoglobulin lambda-like polypeptide 1	6	24.536	234	157.8	4.96612e+07	2.53879e+07	178407	1.8706e+07	5.38879e+06	0.00702722	0.736808	0.212258	45
CFB	Q3KUS7	>Q3KUS7 TREMBL:Q3KUS7 (Bos taurus) Complement factor B	4	85.411	760	51.071	9.30712e+06	1.5048e+06	1.5405e+06	4.34911e+06	1.9127e+06	1.02373	2.89016	1.27107	38
HPX	Q3SZV7	>Q3SZV7 TREMBL:Q3SZV7 (Bos taurus) Similar to hemopexin	4	52.295	460	44.133	5.53191e+06	3.2809e+06	213730	1.43579e+06	601489	0.0651437	0.437621	0.183331	30
SERPINA3-3	A2I7N0	>Q3ZEJ6 (Bos taurus) SERPINA3-4	5	46.311	411	51.445	9.76607e+06	2.98031e+06	254561	5.4309e+06	1.1003e+06	0.0854142	1.82226	0.369191	31
ALB	P02768-1	>P02768-1 SWISS-PROT:P02768-1 Tax_Id=9606 Gene_Symbol=ALB Isoform 1 of Serum albumin precursor	4	69.366	609	42.376	2.54454e+06	607069	332280	1.3998e+06	205395	0.547352	2.30584	0.338339	12
FGA	P02672	>P02672 SWISS-PROT:P02672 (Bos taurus) Fibrinogen alpha chain precursor	3	67.011	615	36.158	1.137e+06	116603	250456	381788	388155	2.14793	3.27425	3.32885	20
ALB	P02769	>P02769 SWISS-PROT:P02769 (Bos taurus) Bovine serum albumin precursor	50	69.293	607	323.31	7.2834e+08	2.7077e+08	5.26558e+07	3.261e+08	7.88141e+07	0.194467	1.20435	0.291074	554
SPP1	P31096	>P31096 SWISS-PROT:P31096 Osteopontin - Bos taurus (Bovine).	3	29.241	262	17.965	2.83131e+06	135370	107038	1.153e+06	1.4359e+06	0.790704	8.51736	10.6072	9
AHSG	gi|594069561	>gi|594069561|ref|XP_006058682.1| PREDICTED: alpha-2-HS-glycoprotein [Bubalus bubalis]	2	38.209	359	20.093	5.65134e+06	288066	313586	1.77249e+06	3.27719e+06	1.08859	6.15309	11.3765	16
TNXB	gi|594070674	>gi|594070674|ref|XP_006059216.1| PREDICTED: tenascin-X isoform X3 [Bubalus bubalis]	2	436.9	4035	17.965	3.5185e+06	132783	329010	1.5239e+06	1.5328e+06	2.4778	11.4767	11.5437	7
CLU	gi|594072992	>gi|594072992|ref|XP_006060323.1| PREDICTED: clusterin isoform X2 [Bubalus bubalis]	9	51.054	439	206.05	842162	140619	124769	532270	44504.1	0.887285	3.7852	0.316487	2
THBD	gi|594078351	>gi|594078351|ref|XP_006062870.1| PREDICTED: thrombomodulin [Bubalus bubalis]	2	60.825	578	20.651	2.17086e+06	476689	139270	394898	1.16e+06	0.292162	0.828418	2.43344	7
LOC101122819	gi|803186418	>gi|803186418|ref|XP_011955528.1| PREDICTED: LOW QUALITY PROTEIN: 15 kDa protein B-like isoform X1	2	19.486	172	17.965	4.53919e+06	851620	581661	1.9347e+06	1.1712e+06	0.683006	2.27179	1.37527	19
MXRA8	gi|594087040	>gi|594087040|ref|XP_006067010.1| PREDICTED: matrix-remodeling-associated protein 8 [Bubalus bubalis]	7	50.865	453	45.927	1.73097e+07	4.50839e+06	2.716e+06	827431	9.25788e+06	0.602432	0.183532	2.05348	53
LOC102394223	gi|594103691	>gi|594103691|ref|XP_006074848.1| PREDICTED: allergen Bos d 2-like [Bubalus bubalis]	2	18.963	171	16.782	2.83248e+06	1.9354e+06	224641	384310	288134	0.116069	0.198569	0.148876	5
CATHL	gi|732687781	>gi|732687781|gb|AIZ94055.1| preprocathelicidin antimicrobial peptide [Bos indicus]	3	20.03	176	24.764	4.9489e+06	204180	1.3651e+06	3.02629e+06	353326	6.6858	14.8217	1.73047	12
TTN	gi|803334060	>gi|803334060|ref|XP_012025136.1| PREDICTED: titin isoform X54	2	3741.6	33705	17.965	3.46557e+06	233373	235047	952298	2.04485e+06	1.00717	4.08058	8.76214	2
HMCN2	gi|741944660	>gi|741944660|ref|XP_010808816.1| PREDICTED: hemicentin-2 isoform X5 [Bos taurus]	2	473.17	4409	17.965	3.32358e+06	501622	472915	608940	1.7401e+06	0.942771	1.21394	3.46895	6
LOC783920	gi|741952021	>gi|741952021|ref|XP_010810899.1| PREDICTED: LOW QUALITY PROTEIN: interferon-induced very large GTPase 1-like [Bos taurus]	2	238.68	2078	17.965	2.62662e+06	251816	135050	2.08269e+06	157058	0.536303	8.2707	0.623703	2
LOC100850757	gi|741899204	>gi|741899204|ref|XP_010823388.1| PREDICTED: uncharacterized protein LOC100850757 [Bos taurus]	2	30.036	270	17.965	3.14464e+06	132737	109095	1.10691e+06	1.79589e+06	0.821892	8.33915	13.5297	23
LOC100295741	gi|741974089	>gi|741974089|ref|XP_010817570.1| PREDICTED: zymogen granule protein 16 homolog B [Bos taurus]	6	24.693	222	49.137	3.36049e+07	8.51981e+06	2.85821e+06	2.77089e+06	1.9456e+07	0.335478	0.325229	2.28362	57
LOC104970256	gi|741959425	>gi|741959425|ref|XP_010813147.1| PREDICTED: major allergen I polypeptide chain 2-like [Bos taurus]	2	12.656	117	18.127	1.04468e+06	106558	150599	326187	461333	1.41331	3.06112	4.32941	6
C8G	gi|741944961	>gi|741944961|ref|XP_005213573.2| PREDICTED: complement component C8 gamma chain isoform X3 [Bos taurus]	3	22.491	202	17.681	2.80865e+06	196568	183201	476491	1.95239e+06	0.931999	2.42405	9.9324	11
IGLL1	gi|741957421	>gi|741957421|ref|XP_010812501.1| PREDICTED: immunoglobulin lambda-like polypeptide 1 isoform X1 [Bos taurus]	8	24.683	236	162.81	8.12036e+07	8.89961e+06	5.3811e+06	5.29549e+07	1.3968e+07	0.604645	5.95025	1.56951	77
LOC786348	gi|741973323	>gi|741973323|ref|XP_010817341.1| PREDICTED: serpin B3-like isoform X2 [Bos taurus]	5	48.196	426	57.043	2.76686e+06	1.93569e+06	167107	214600	449459	0.0863291	0.110865	0.232195	9
DNASE1	gi|741973434	>gi|741973434|ref|XP_010817358.1| PREDICTED: deoxyribonuclease-1 isoform X1 [Bos taurus]	4	31.345	282	116.79	3.64415e+07	1.3226e+07	6.90739e+06	1.0284e+07	6.02408e+06	0.52226	0.777562	0.455474	60
THBD	gi|803139109	>gi|803139109|ref|XP_012044797.1| PREDICTED: thrombomodulin	2	58.128	554	17.965	2.32533e+06	215505	161015	345209	1.6036e+06	0.747155	1.60186	7.44112	6
MASP2	gi|803212552	>gi|803212552|ref|XP_011966680.1| PREDICTED: mannan-binding lectin serine protease 2 isoform X5	5	49.211	441	164.16	3.16833e+06	269221	96522.7	366588	2.436e+06	0.358526	1.36166	9.04832	2
GAS7	gi|440895590	>gi|440895590|gb|ELR47740.1| Growth arrest-specific protein 7, partial [Bos mutus]	2	35.403	301	17.965	3.15433e+06	2.36481e+06	92168.7	368511	328841	0.0389752	0.155832	0.139056	2
Tenm4	gi|545223253	>gi|545223253|ref|XP_001494247.4| PREDICTED: teneurin-4	2	277.66	2495	17.965	1.66643e+06	862718	189657	294439	319618	0.219836	0.341292	0.370478	2

## Sheet: Sheet3
LOC103558098
PGLYRP2
CP
KNG1
LOC101105437
PFN1
CSN1S1
FGB
LOC101117785
CLU
SERPINF2
SERPINA1
SERPINC1
F5
LRG1
LOC102277022
C3
VTN
SHBG
LOC100337325
SERPINA5
LOC784932
csn3
LGALS3BP
CATHL1B
B2M
GAS6
IL18BP
CATHL1
LOC100849391
HPN
IGF2
ACTB
Sm3
GRP
TTR
LYZ1
NUTF2
PLD3
PLA2G7
EIF6
ANGPTL2
OTUD7A
ENPEP
PIGR
EFEMP1
CILP2
ACTN1
IGFBP2
CALB1
QPCT
IGLC5
BGN
FBLN2
ICOSLG
PRTN3
VMO1
B4GAT1
IL6ST
SCUBE2
TTC28
LOC525415
LCN2
CD248
S100A8
ANGPTL3
PVRL4
APOD
SERPINI1
ANXA1
FN1
PDXP
GPNMB
JCHAIN
VNN1
LOC101103304
MFAP4
PIGR
HMCN1
AXL
TPP1
FBLN5
SERPINA5
ABHD14B
CDH19
UMOD
M91_08147
IGHA1
CATHL3
CILP2
OTOR
S100A12
LOC102415339
CATHL7
LOC102267937
CTSC
AGT
IGSF8
FCGR3A
CTSD
SPP2
AMBP
LOC102280800
FGG
PRADC1
MASP2
PROCR
PVRL2
CILP
ADGRG1
COLEC12
KLK1
GLB1
DPT
SOD3
GC
LGALS9
LOC102279172
LOC102275980
UMOD
EFEMP2
PAPLN
QPCT
LOC102407839
CUBN
CSPG4
RETN
LOC102413914
LGALS4
GUCA2B
BPIFA2A
LOC104975830
PIP
SERPINB1
HSPG2
COL6A3
DMBT1
NLGN4X
LRP2
COL15A1
EFEMP1
F7
SERPING1
SERPINA3-7
LTF
NID1
DPP7
IGLV
LOC102416130
PIGR
NID2
ALB
HSPG2
COL18A1
VASN
ANGPTL3
IGFBP7
LOC102400938
A1BG
TF
KNG2
LOC100300806
SERPINA3-1
IGLL1
CFB
HPX
SERPINA3-3
ALB
FGA
ALB
SPP1
AHSG
TNXB
CLU
THBD
LOC101122819
MXRA8
LOC102394223
CATHL
CATHL6
TTN
HMCN2
LOC783920
LOC100850757
LOC100295741
LOC104970256
C8G
IGLL1
LOC100847119
LOC786348
DNASE1
THBD
MASP2
GAS7
Tenm4

## Sheet: Sheet2
						LOC103558098
						PGLYRP2
						CP
						KNG1
						LOC101105437
						PFN1
						CSN1S1
						FGB
						LOC101117785
						CLU
						SERPINF2
						SERPINA1
						SERPINC1
						F5
						LRG1
						LOC102277022
						C3
						VTN
						SHBG
						LOC100337325
						SERPINA5
						LOC784932
						csn3
						LGALS3BP
						CATHL1B
						B2M
						GAS6
						IL18BP
						CATHL1
						LOC100849391
						HPN
						IGF2
						ACTB
						Sm3
						GRP
						TTR
						LYZ1
						NUTF2
						PLD3
						PLA2G7
						EIF6
						ANGPTL2
						OTUD7A
						ENPEP
						PIGR
						EFEMP1
						CILP2
						ACTN1
						IGFBP2
						CALB1
						QPCT
						IGLC5
						BGN
						FBLN2
						ICOSLG
						PRTN3
						VMO1
						B4GAT1
						IL6ST
						SCUBE2
						TTC28
						LOC525415
						LCN2
						CD248
						S100A8
						ANGPTL3
						PVRL4
						APOD
						SERPINI1
						ANXA1
						FN1
						PDXP
						GPNMB
						JCHAIN
						VNN1
						LOC101103304
						MFAP4
						HMCN1
						AXL
						TPP1
						FBLN5
						ABHD14B
						CDH19
						UMOD
						M91_08147
						IGHA1
						CATHL3
						OTOR
						S100A12
						LOC102415339
						CATHL7
						LOC102267937
						CTSC
						AGT
						IGSF8
						FCGR3A
						CTSD
						SPP2
						AMBP
						LOC102280800
						FGG
						PRADC1
						MASP2
						PROCR
						PVRL2
						CILP
						ADGRG1
						COLEC12
						KLK1
						GLB1
						DPT
						SOD3
						GC
						LGALS9
						LOC102279172
						LOC102275980
						EFEMP2
						PAPLN
						LOC102407839
						CUBN
						CSPG4
						RETN
						LOC102413914
						LGALS4
						GUCA2B
						BPIFA2A
						LOC104975830
						PIP
						SERPINB1
						HSPG2
						COL6A3
						DMBT1
						NLGN4X
						LRP2
						COL15A1
						F7
						SERPING1
						SERPINA3-7
						LTF
						NID1
						DPP7
						IGLV
						LOC102416130
						NID2
						ALB
						COL18A1
						VASN
						IGFBP7
						LOC102400938
						A1BG
						TF
						KNG2
						LOC100300806
						SERPINA3-1
						IGLL1
						CFB
						HPX
						SERPINA3-3
						ALB
						FGA
						SPP1
						AHSG
						TNXB
						THBD
						LOC101122819
						MXRA8
						LOC102394223
						CATHL
						CATHL6
						TTN
						HMCN2
						LOC783920
						LOC100850757
						LOC100295741
						LOC104970256
						C8G
						LOC100847119
						LOC786348
						DNASE1
						GAS7
						Tenm4
